# Supplementary material for: Synthesis of 4′-Thionucleoside Analogues Bearing a C2′ Stereogenic All-Carbon Quaternary Center
Source: Molecules. 2024 Apr 6;29(7):1647. doi: 10.3390/molecules29071647 (PMC11013827; doi:10.3390/molecules29071647)
Supplement: Supplementary file 1 [file molecules-29-01647-s001.zip]

Archive with 1 entries (1 files):
- molecules-2952096-supplementary.pdf
